# Supplementary material for: Controlled Bio-Orthogonal Catalysis Using Nanozyme–Protein Complexes via Modulation of Electrostatic Interactions
Source: Materials (Basel). 2024 Mar 26;17(7):1507. doi: 10.3390/ma17071507 (PMC11012815; doi:10.3390/ma17071507)
Supplement: Supplementary file 1 [file materials-17-01507-s001.zip]

Archive with 1 entries (1 files):
- materials-2874516-supplementary.pdf
